# Supplementary material for: Confined-microtubule assembly shapes three-dimensional cell wall structures in xylem vessels
Source: Nat Commun. 2023 Nov 13;14:6987. doi: 10.1038/s41467-023-42487-w (PMC10643555; doi:10.1038/s41467-023-42487-w)
Supplement: Supplementary file 15 — Source Data [file 41467_2023_42487_MOESM15_ESM.xlsx]

## Sheet: Fig1
		Figure1C													Figure1H
		WT	map70-1	map70-5	map70-1 map70-5	map70-5/MAP70-5		Tukey HSD p-value							WT	map70-1 map70-5		p-value (two-sided)
		7.125	26.565	4.399	16.699	10.784			WT	map70-1	map70-5	map70-1 map70-5	map70-5/MAP70-5		3.18	3.576		0.0838236
		5.194	29.055	23.199	18.435	13.241		WT		0.7628888	0.0010053	0.0010053	0.520351		4.574	0
		6.71	3.576	15.255	24.228	14.744		map70-1			0.0028758	0.0010053	0.899995		0	3.366
		8.531	0	23.199	11.768	20.854		map70-5				0.0137530	0.0122866		3.27	3.18
		4.086	11.31	28.811	21.371	3.814		map70-1 map70-5					0.0010053		5.711	15.524
		8.531	3.013	8.13	23.629	8.531		map70-5/MAP70-5							1.591	2.386
		7.125	3.814	19.29	26.565	0									1.848	0
		15.945	9.462	30.069	21.371	21.038									0	3.366
		9.462	2.726	28.301	17.354	2.386									2.793	4.97
		15.945	0	2.203	0	7.125									1.397	2.49
		9.462	17.103	22.834	39.806	2.862									1.245	1.909
		16.699	9.462	46.332	32.005	4.399									4.185	2.045
		4.764	3.18	43.264	59.744	14.036									3.814	4.574
		4.086	3.366	24.305	51.34	14.744									0	0
		18.435	15.945	38.29	49.399	3.576									2.246	0
		10.008	5.194	8.973	4.086	3.814									1.219	4.086
		6.009	3.814	8.973	6.34	4.764									6.072	0
		11.889	12.995	21.801	3.366	15.945									2.862	0
		9.866	15.255	33.111	8.531	3.576									2.045	2.386
		3.013	10.008	42.709	25.201	28.301									5.599	0
		3.366	17.354	35.538	50.711	15.945									11.889	0
		6.34	23.199	41.186	45	14.036									2.045	1.909
		0	11.31	37.875	16.699	22.62									6.953	2.49
		4.764	24.444	37.405	23.199	4.399									0	1.507
		6.34	19.654	26.565	4.399	10.62									3.945	1.685
		19.983	19.983	27.474	7.125	10.305									1.169	8.427
		3.576	14.036	11.689	56.31	8.13									3.814	7.853
		0	13.496	6.843	49.399	0									1.637	0
		8.746	3.629	3.013	36.027	3.814									5.492	1.909
		6.34	7.897	18.435	0	14.036									1.219	3.691
		5.44	7.765	3.18	26.565	2.862									1.005	4.97
		10.008	3.013	45	26.565	9.462									2.291	6.582
		13.241	21.038	15.255	33.69	24.775									1.273	5.711
		5.711	3.199	23.199	22.62	6.34									4.538	2.337
		11.31	3.629	10.008	19.654	2.726									7.125	1.975
		12.804	12.529	3.576	32.735	13.241									3.576	4.236
		3.013	3.366	18.435	37.569	19.983									3.302	4.574
		10.784	12.529	4.764	8.427	26.565									1.146	2.203
		5.194	6.565	21.251	21.038	10.62									2.862	3.945
		11.31	12.724	0	15.255	23.199									5.492	2.862
		10.964	13.392	15.524	31.608	21.801									1.042	1.975
		9.462	9.358	5.194	20.556	24.444									1.432	1.637
		12.529	6.565	11.31	28.61	4.399									6.981	0
		3.18	9.745	3.576	42.879	23.199									2.121	1.736
		12.095	3.814	14.931	29.745	10.784									2.337	2.862
		11.889	15.945	2.862	7.595	8.531									1.591	1.975
		18.435	19.654	11.31	41.186	17.354									1.469	4.514
		4.086	17.354	7.595	33.69	30.466									6.34	2.793
		17.103	16.699	0	24.228	3.691									0	5.711
		3.814	14.744	4.764	24.444	12.995									9.605	6.459
															9.689	1.848
															3.945	0
															15.018	5.906
															3.691	1.507
															1.081	9.462
															0	8.13
															0	1.507
															4.399	4.514
															4.236	0
															1.332	1.591
															8.842	5.29
															2.545	5.44
															10.437	0
															1.245	6.009
															1.736	0
															2.246	1.169
															8.297	2.726
															2.603	7.306
															16.798	1.364
															5.492	1.685
															0	1.507
															7.275	3.468
															12.724	9.926
															7.275	13.392
															2.161	3.496
															2.386	4.289
															6.442	3.814
															5.102	0
															1.909	0
															1.878	0
															4.145	2.603
															3.879	3.27
															1.941	9.039
															2.386	12.995
															4.611	3.24
															0	9.462
															7.765	18.8
															4.086	0
															8.427	12.848
															2.437	6.71
															2.726	4.653
															0	18.853
															2.545	19.747
															2.045	18.886
															1.219	10.84
															2.603	3.691
															0	19.231
															1.146	12.758
															5.356	12.011
															0.924	16.46

## Sheet: Fig2
		Figure2B
		Non-pit	Pit		p-value (two-sided)
		0.518813	0.381754		3.02151e-09
		0.540751	0.609793
		0.546079	0.384916
		0.645454	0.429009
		0.439291	0.437785
		0.324836	0.64252
		0.372193	0.545779
		0.297	0.634068
		0.290022	0.630815
		0.246336	0.643592
		0.243573	1.19899
		0.264272	1.24797
		0.270591	1.17262
		0.276395	1.22545
		0.295565	1.17988
		0.117919	0.853258
		0.130453	0.95487
		0.0891342	1.0197
		0.110922	1.03496
		0.122175	0.931322
		0.185882	0.951548
		0.201652	1.02223
		0.190855	1.05064
		0.193643	1.24857
		0.188878	1.2247
		0.312413	0.532564
		0.279399	0.529208
		0.276234	0.521892
		0.311821	0.561694
		0.28445	0.515038
		0.447448	0.40855
		0.360053	0.443796
		0.512846	0.506258
		0.452139	0.460238
		0.563756	0.35428
		0.397442	0.416947
		0.4008	0.473042
		0.411923	0.418676
		0.398081	0.411255
		0.355873	0.447494
		0.7797	0.775301
		0.453104	0.728201
		0.424188	0.715634
		0.402684	0.818637
		0.371433	0.734291
		0.347289	0.723836
		0.359668	0.774474
		0.326682	0.743826
		0.287633	0.864886
		0.244915	0.824879

## Sheet: Fig3
		Figure3D						Figure3H						Figure3I
		WT	map70-1 map70-5		p-value (two-sided)			WT	map70-1 map70-5		p-value (two-sided)			WT		map70-1 map70-5
		1.06162	1.11862		6.12876e-07			8.427	30.964		0.415739			Pit angle	CMT angle	Pit angle	CMT angle
		0.856938	1.47622					4.086	15.524					9.866	29.3292	14.931	24.6267
		0.931076	1.05281					6.116	3.468					2.603	25.7568	21.371	14.513
		0.944528	1.16143					10.713	26.565					2.045	12.4246	19.983	18.5988
		1	1.15107					7.352	6.34					9.462	16.308	25.821	28.9688
		0.932356	0.917409					28.301	4.899					3.814	8.4108	25.56	21.867
		0.921818	0.900484					25.017	12.095					0	4.74925	4.574	4.469
		1.00144	1.2713					0	6.582					4.399	29.4728	31.218	26.8793
		1.06225	1.15175					13.241	1.591					1.548	12.5168	19.654	17.5003
		1.2202	1.4068					30.466	3.814					4.97	24.7604	5.711	2.03867
		1.07714	1.2019					28.887	26.565					2.203	2.67767	15.945	14.931
		0.779798	1.08444					30.069	17.65					7.125	28.9483	16.637	34.677
		0.990991	1					39.472	19.983					8.746	16.8093	15.945	20.6567
		0.892377	1					16.189	14.036					13.629	1.55	13.707	17.3143
		1.09316	0.994689					12.995	23.199					10.305	11.742	2.862	7.94633
		1.04686	1					30.651	29.745					1.975	13.8147	35.218	25.8603
		1	0.998271					21.801	16.504					10.945	19.855	8.973	16.9957
		1.20798	0.72					28.301	24.905					0	18.0778	3.814	12.0113
		1.28978	1.1846					22.751	20.323					10.62	22.769	18.435	14.6895
		1.03704	0.952237					26.565	14.47					2.386	4.065	17.354	11.79
		0.809995	1.30643					22.249	24.775					11.31	10.742	10.008	10.2655
		1.20541	1					11.31	31.759
		1.52039	1.12142					15.945	13.57
		1.1399	1.12803					14.036	30.256
		1.10579	1.40931					2.726	29.055
		1.06704	1.28848					25.115	24.228
		1.22037	1.27888					14.036	19.179
		1.15375	1.23657					27.897	8.13
		1.07972	1.40888					9.462	30.256
		0.775761	1.42089					10.008	18.435
		1.17434	1.22523					29.745	27.759
		1.06239	1.11818					27.759	13.496
		0.988252	1.12373					36.87	25.278
		1	0.970471					30.579	25.866
		1.02893	1.22559					22.249	24.677
		1	1.38275					30.964	23.806
		1.00379	0.932949					19.654	9.462
		0.858161	1.06025					29.982	19.654
		0.738739	0.934702					10.62	12.995
		1.35909	1					25.201	4.97
		0.943016	1.30358					8.653	6.52
		0.95625	1.29081					4.764	6.009
		1.0507	1.39321					4.764	1.364
		0.935905	1.09483					20.556	2.203
		1.0028	1.0312					8.531	4.764
		0.939773	1.29867					10.008	14.421
		0.876261	1.03636					7.125	7.125
		1.09246	1.182					10.954	22.249
		1.12877	1					7.595	25.56
		0.982175	0.961973					14.421	6.34
		0.838118	1.2371
		1.06636	1.35914
		1.01046	0.982769
		1.13241	0.908678
		0.996382	1.26129
		0.896117	1.21802
		0.808343	0.879397
		1.23865	1.27894
		1.05411	1.36216
		1.10712	1.35454
		1.06865	1.05522
		0.883075	1.14328
		0.939669	1
		0.802352	1.19251
		0.798437	1.23888
		0.866989	1.24356
		1.28766	1.22598
		0.721138	1.45504
		1.19891	1.41146
		0.858161	1.01081
		0.811117	1.34692
		1.10216	1.01485
		0.832672	1.35682
		0.851542	1.28049
		0.932356	0.882353
		1	1.1018
		0.970909	1.0602
		0.995475	1.18182
		1.09502	1.1014
		0.837121	1.30668
		0.87697	1.12906
		1.07515	1
		1	0.958559
		1.15922	1.45373
		1.34728	0.927022
		1.14815	0.658176
		0.946871	0.865842
		1.20203	0.933333
		1.00469	1.59318
		0.965007	0.866699
		0.893217	0.970966
		1.03265	1.02649
		1.00624	0.896632
		0.75	1.21284
		0.933495	1.17825
		1	1.83884
		1.26743	1.66667
		0.926166	0.930101
		1.14121	0.922131
		1.06069	1.69369

## Sheet: Fig4
		Figure4E										Tukey HSD p-value											Figure4G								Tukey HSD p-value
		Ctl	MAP70-5 FL	MAP70-5⊿CC34	MAP70-5⊿CC12	MAP70-5⊿CC1	MAP70-5⊿CC2a	MAP70-5⊿CC2b	MAP70-5⊿CC2c				Ctl	MAP70-5 FL	MAP70-5⊿CC34	MAP70-5⊿CC12	MAP70-5⊿CC1	MAP70-5⊿CC2a	MAP70-5⊿CC2b	MAP70-5⊿CC2c			WT	MAP70-5⊿CC2a	MAP70-5⊿CC2b	MAP70-5⊿CC2c	MAP70-5 FL	map70-1 map70-5				WT	MAP70-5⊿CC2a	MAP70-5⊿CC2b	MAP70-5⊿CC2c	MAP70-5 FL	map70-1 map70-5
		0.0348226	0.0441384	0.0233165	0.0553693	0.0622649	0.0227506	0.00810299	0.063762			Ctl		0.0098851	0.0010053	0.899995	0.0010053	0.899995	0.899995	0.899995			5.528	21.571	19.026	5.042	1.245	21.251			WT		0.0010053	0.0010053	0.0010053	0.899995	0.0010053
		0.0357174	0.0158119	0.00835268	0.061951	0.118787	0.04541	0.0182066	0.0592668			MAP70-5 FL			0.412141	0.024179	0.603108	0.0010053	0.0116072	0.0010053			12.095	23.962	19.537	18.97	7.595	25.278			MAP70-5⊿CC2a			0.177513	0.899995	0.0010053	0.007965
		0.0378331	0.0869633	0.0864283	0.0180387	0.118245	0.0320351	0.0825471	0.057399			MAP70-5⊿CC34				0.0010053	0.899995	0.0010053	0.0010053	0.0010053			8.13	19.537	22.109	17.819	2.663	35.838			MAP70-5⊿CC2b				0.0744409	0.0010053	0.864695
		0.0784244	0.174613	0.174539	0.00624992	0.148223	0.0629822	0.0713757	0.0785213			MAP70-5⊿CC12					0.0010053	0.852034	0.899995	0.883124			7.595	20.556	16.504	3.691	11.07	26.565			MAP70-5⊿CC2c					0.0010053	0.0021146
		0.0393197	0.172788	0.00711997	0.020976	0.0988282	0.0344156	0.0551528	0.0387907			MAP70-5⊿CC1						0.0010053	0.0010053	0.0010053			3.576	19.654	5.906	17.526	1.975	21.801			MAP70-5 FL						0.0010053
		0.0308011	0.171378	0.0198891	0.0521943	0.109285	0.0413164	0.0514005	0.0596904			MAP70-5⊿CC2a							0.871774	0.899995			0	21.038	17.819	9.211	7.306	29.932			map70-1 map70-5
		0.0364337	0.0107688	0.118783	0.0409334	0.0603104	0.0294302	0.0732082	0.0493121			MAP70-5⊿CC2b								0.899995			4.236	17.103	16.504	25.821	4.289	27.181
		0.0791272	0.107756	0.014939	0.0567251	0.78294	0.0161218	0.0467557	0.0538993			MAP70-5⊿CC2c											17.103	21.161	34.38	22.479	5.856	18.435
		0.0562852	0.0334619	0.26686	0.0192071	0.220275	0.03362	0.0440445	0.0242047														3.691	22.62	23.962	22.109	0	33.69
		0.0738027	0.130453	0.0212092	0.0249815	0.278492	0.00817267	0.0484069	0.0375393														0	9.782	29.745	0	8.13	27.824
		0.0522939	0.0792821	0.10667	0.031623	0.233638	0.0849066	0.0528095	0.0372829														13.627	22.62	27.553	9.211	14.676	17.745
		0.0343356	0.0451966	0.0835967	0.0543197	0.150159	0.012622	0.0304957	0.0378005														16.504	14.534	19.983	5.315	0	22.109
		0.160293	0.0843277	0.11004	0.00924617	0.139406	0.0172101	0.0288758	0.0488935														18.435	17.928	25.769	1.736	11.56	14.036
		0.00075	0.0185527	0.0646134	0.104119	0.224441	0.0399395	0.0418961	0.0643658														24.905	16.26	17.928	9.162	4.399	27.216
		0.041944	0.026977	0.0225778	0.0476988	0.0218753	0.0165113	0.0688773	0.100693														14.534	6.116	27.474	19.093	6.34	28.61
		0.0508599	0.235735	0.0281399	0.0955373	0.0566874	0.0364145	0.0625037	0.0380357														17.241	22.166	23.499	6.34	18.435	23.199
		0.0216482	0.103262	0.024627	0.0387449	0.016682	0.0569801	0.0192221	0.019308														25.017	14.47	22.068	20.925	11.634	27.699
		0.0246758	0.108798	0.0623778	0.0268755	0.0496604	0.019416	0.0377519	0.0331591														20.772	12.995	20.726	0	6.17	26.565
		0.0614235	0.0385908	0.292066	0.044193	0.0706574	0.0449751	0.0235957	0.0244789														10.305	16.858	34.114	5.356	14.036	45
		0.0135591	0.197542	0.0714713	0.0262992	0.057911	0.0559483	0.00889299	0.0437668														0	19.983	37.304	6.009	5.856	30.964
		0.0500454	0.160861	0.0810443	0.0516292	0.12262	0.0281794	0.0143379	0.0215446														19.29	12.995	31.759	28.179	18.435	28.393
		0.0180729	0.402706	0.327083	0.0649503	0.149162	0.0189621	0.0158912	0.0352871														12.995	39.472	35.538	29.932	14.036	25.278
		0.0731577	0.176332	0.10047	0.0376303	0.0905622	0.0133361	0.0278528	0.043557														9.462	6.116	30.964	25.278	13.134	23.199
		0.0249471	0.259787	0.103296	0.0802926	0.0269584	0.0364124	0.0332439	0.0234035														10.491	41.186	38.66	28.072	1.79	35.538
		0.125198	0.0449352	0.0255247	0.102631	0.0493769	0.0148797	0.0566446	0.0494569														5.906	42.138	36.87	30.7	7.352	34.287
		0.0697343	0.0529003	0.0705878	0.0171607	0.00465133	0.0174833	0.0800696	0.0260516														1.79	24.775	36.384	24.905	18.435	33.69
		0.0175514	0.105842	0.0746448	0.145198	0.106671	0.0254077	0.0499304	0.0167746														0	26.565	2.045	12.804	8.366	39.289
		0.0257284	0.0361876	0.0366533	0.049242	0.099258	0.0635987	0.109173	0.0440316														12.529	23.199	17.819	15.461	0	30.256
		0.0770572	0.109148	0.0152516	0.0620617	0.0725054	0.0192419	0.0161559	0.0249516														7.431	33.69	9.462	15.255	7.907	19.983
		0.146299	0.10476	0.0632118	0.0274866	0.0221937	0.026156	0.0508078	0.0182768														0	31.608	5.906	10.886	0	27.824
		0.0192292	0.056693	0.0302	0.0673718	0.097551	0.11059	0.0610921	0.0124961														12.804	27.553	15.945	23.962	1.848	18.004
		0.0101127	0.0253591	0.235514	0.0377307	0.176785	0.0120004	0.0324926	0.0288572														10.176	26.565	31.43	10.886	5.711	19.983
		0.0928524	0.06782	0.0903051	0.0471092	0.0686184	0.0179658	0.0150587	0.0162438														0	10.305	14.931	33.232	2.045	35.707
		0.0454054	0.047021	0.0502807	0.040942	0.241513	0.0178498	0.0507913	0.0193718														5.194	20.556	11.634	21.448	1.909	35.538
		0.0988066	0.067244	0.0393125	0.0544744	0.120852	0.0802243	0.0668327	0.0884192														4.764	10.305	1.909	21.631	5.528	25.866
		0.0685356	0.0778264	0.0570845	0.039643	0.0527049	0.0246256	0.0412157	0.0300527														0	19.179	13.134	21.801	13.627	20.225
		0.0360432	0.018038	0.020811	0.035215	0.115205	0.0772889	0.0376065	0.0405442														4.899	21.501	12.095	17.354	6.911	24.444
		0.0901852	0.172772	0.102915	0.0388809	0.113871	0.0291881	0.0324761	0.0217215														4.764	19.179	26.565	22.62	10.886	8.366
		0.0378927	0.0604492	0.191093	0.109608	0.0437896	0.0253217	0.0222603	0.0515074														2.936	14.036	21.371	15.422	10.62	4.899
		0.0394655	0.135662	0.316858	0.0342082	0.577955	0.0286252	0.043203	0.0174367														3.27	26.565	1.848	18.886	7.943	7.306
		0.0164315	0.122756	0.233582	0.0402679	0.0312103	0.0488963	0.0746322	0.0528382														4.635	9.462	3.18	30.579	0	1.736
		0.0340756	0.0317475	0.0420202	0.200852	0.215954	0.0713454	0.0375901	0.0147692														5.356	10.125	30.579	24.146	3.27	0
		0.0231389	0.0479839	0.0439251	0.0552445	0.274601	0.0436676	0.045526	0.0241734														9.09	5.906	18.97	28.072	11.31	18.435
		0.0343287	0.150126	0.188343	0.117853	0.228607	0.0769011	0.0163838	0.0232153														14.621	8.13	26.03	27.216	8.297	15.422
		0.0247806	0.0941494	0.156219	0.0714367	0.0954099	0.0452017	0.0173681	0.0358395														3.691	0	41.186	20.925	5.826	16.858
		0.0633259	0.119629	0.0393185	0.0395978	0.0250692	0.0809721	0.0312783	0.100256														3.576	0	20.772	26.565	12.339	19.855
		0.0882247	0.0657757	0.144637	0.031049	0.0250085	0.0393686	0.0322956	0.114975														2.49	3.27	28.301	13.325	7.853	29.578
		0.0578471	0.0804663	0.0898791	0.0440284	0.048845	0.0302326	0.00904299	0.0324253														4.086	3.366	23.499	17.819	0	24.228
		0.0295963	0.0346947	0.182721	0.0664902	0.281992	0.0280485	0.0157728	0.0527558														3.945	8.881	29.745	23.962	2.337	29.578
		0.0642053	0.00746069	0.0962452	0.0254587	0.0389745	0.064786	0.00511089	0.0176549														2.291	24.228	32.735	12.875	3.9	23.962
		0.078007	0.161176	0.0957185	0.0439612	0.0983187	0.00818498	0.0764045	0.0354234
		0.0295467	0.0403945	0.0506601	0.0450443	0.702968	0.0501663	0.0838109	0.0406836
		0.0265002	0.0328798	0.0654552	0.0886723	0.0484428	0.0754521	0.0442934	0.0421485
		0.0474605	0.018818	0.0967794	0.0329722	0.0186416	0.0311571	0.121444	0.0400946
		0.0141024	0.0192673	0.0997442	0.00730967	0.0897334	0.050158	0.0616194	0.02137
		0.0278261	0.0323244	0.168879	0.0360743	0.017173	0.0212472	0.106781	0.0384799
		0.0436845	0.111521	0.129953	0.0280893	0.0150965	0.0462773	0.0244876	0.0404614
		0.019192	0.0458551	0.017194	0.36482	0.217875	0.0188648	0.167921	0.0200137
		0.0952445	0.0516943	0.0799166	0.0602901	0.172856	0.0280417	0.0675668	0.0247407
		0.0301273	0.0723238	0.0223825	0.0217425	0.0340228	0.0449891	0.0949053	0.0576207
		0.0246057	0.0564263	0.156921	0.0663283	0.22746	0.0277672	0.0993544	0.0226968
		0.0625014	0.0263975	0.17665	0.0226147	0.100883	0.0394474	0.0303599	0.0434215
		0.142718	0.0994707	0.574197	0.0378932	0.0387429	0.0138829	0.0304896	0.0409129
		0.0405292	0.162257	0.0506738	0.0738677	0.0475809	0.0160451	0.0117553	0.0253904
		0.0911558	0.092018	0.0702409	0.0668144	0.0308496	0.0103318	0.0748419	0.0412589
		0.0168776	0.00868088	0.208997	0.0146992	0.056395	0.0156278	0.0237431	0.0265314
		0.0444015	0.132586	0.0774395	0.0159243	0.050474	0.0316575	0.0303202	0.0630381
		0.0498512	0.0188763	0.0377531	0.0519999	0.0642733	0.00576666	0.028527	0.0545393
		0.0221603	0.0910463	0.119885	0.0772707	0.0915805	0.0415807	0.0464663	0.0309863
		0.00631287	0.0187466	0.360651	0.086918	0.0758875	0.0455517	0.0436337	0.0208493
		0.0621918	0.0258178	0.143875	0.0478528	0.138375	0.014984	0.183278	0.0575162
		0.0428919	0.0478016	0.0540119	0.0947011	0.314306	0.0563901	0.0428963	0.135961
		0.0516203	0.0768393	0.113393	0.103002	0.0371198	0.0129488	0.0150381	0.0500391
		0.0850072	0.0601072	0.11155	0.0316577	0.0966304	0.0374637	0.024202	0.120089
		0.113541	0.0615869	0.0930281	0.0345616	0.140671	0.0428991	0.0104205	0.0686441
		0.0919596	0.0962068	0.0333446	0.0675203	0.038722	0.0588082	0.064088	0.0100341
		0.0416432	0.0379177	0.0697461	0.0238405	0.0187872	0.0639293	0.0183696	0.0112851
		0.036759	0.0457687	0.322716	0.0537756	0.0715331	0.0724353	0.0341369	0.0259383
		0.0271685	0.0511888	0.033207	0.0298077	0.028151	0.0356045	0.0548917	0.018914
		0.0343191	0.744092	0.0564661	0.0257187	0.0635653	0.0523855	0.0335676	0.0532679
		0.0184989	0.0119765	0.0192563	0.0486209	0.04834	0.0729676	0.0375737	0.0277015
		0.0343574	0.162135	0.0613531	0.0521846	0.0339176	0.0918571	0.198146	0.0192131
		0.0443572	0.072326	0.0192409	0.0772869	0.0676153	0.0564858	0.0966319	0.0345852
		0.468326	0.114177	0.07076	0.0363379	0.00644248	0.0642657	0.0907253	0.0641007
		0.0452603	0.19038	0.132759	0.0981036	0.0127637	0.0438397	0.0996819	0.045918
		0.0751708	0.110316	0.0813042	0.0503291	0.14399	0.064208	0.0498527	0.0324627
		0.0802973		0.188311		0.0303691	0.0354106	0.081832	0.0266286
		0.0302547		0.141544		0.0182359	0.0633372	0.0327276	0.00762794
		0.0258981		0.110931		0.194776	0.0713872	0.128678	0.0246936
		0.025976		0.161328		0.0874185	0.0678092	0.197768	0.0397853
		0.0239193		0.216596		0.109536	0.0799625	0.0802425	0.0186363
		0.0449632		0.0752077		0.152219	0.0416788	0.036032	0.0284114
		0.00953386		0.15234		0.0251141	0.0125549	0.0816752	0.0246601
		0.0109955		0.0788093		0.0286412	0.0436006	0.0664996	0.0427579
		0.105932		0.288268		0.0907977	0.0316602	0.121513	0.0625397
				0.25185		0.0464919	0.0629203	0.10044	0.0243157
				0.692026			0.0282015	0.0737911	0.0470308
				0.113763			0.090886	0.0357509	0.104289
				0.219771			0.0061489	0.0604913	0.0368137
				0.142675			0.0458054	0.041221	0.0410463
				0.101981			0.0106949
				0.0449732			0.0512814
				0.0713194
				0.184499
				0.119431
				0.034091

## Sheet: Fig5
		Figure5D								Figure5G
		0-0.2	0.2-0.4	0.4-0.6	0.6-0.8	0.8-1.0		p-value (One-way ANOVA)		Control	MAP70-5		p-value (two-sided)
		-0.1	4.49	-0.025	5	4.53		0.15696		19.667	22.582		0.0189183
		-0.1	4.49	-2.15	4.718	4.562				18.897	137.812
		4.26	6.085	-2.15	3.59	3.59				102.611	109.974
		4.26	5.58	0.76	3.59	1.36				-17.627	106.442
		7.13	3.875	1.73	4.256	2.45				-21.521	10.148
		7.13	0.845	3.4175	0.818	3.94				114.691	390.747
		7.13	-1.46	2.6	0.97	3.94				-60.24	225.647
		7.77	-0.63	5	2.278	-1.38				86.179	35.043
		7.77	1.03	6.92	1.36	-0.642				-2.857	118.206
		6.23	1.03	6.468	2.31	0.42				-42.051	24.519
		6.23	-0.56	5.79	2.31	-0.42				33.664	123.228
		6.23	-0.56	4.916	2.202	0.48				14.139	39.413
		8.35	0.393333	3.98	2.09	0.896				57.416	830.81
		8.35	0.444	0.448	0.125	0.49				40.855	-11.315
		4.67	1.84	0.21	-1.332	0.49				47.185	42.83
		4.67	2.6	2.17	-1.22	2.282				10.676	28.136
		2.66	2.19	1.858	0.48	1.034				6.49	24.28
		2.66	-0.21	1.39	1.846	0.61				7.525	70.079
		2.66	-0.21	1.258	3.7	4.99				75.002	458.223
		1.69	-0.294	-0.17	3.7	11.6				-46.991	26.502
		1.69	1.33	-0.17	3.7	0.87				11.889	82.902
		7.06	1.01	-0.42	1.92	2.82				43.279	-77
		7.06	1.034	1.83	1.92	4.06				-62.098	-11.067
		7.58	3.64	1.035	1.92	5.34				71.914	64.561
		7.58	3.128	0.24	1.564	5.316				223.008	-16.118
		7.58	2.75	0.24	2.14	0.71				87.507	68.416
		6.23	5.54	0.88	2.14	1.312				51.449	84.239
		6.23	0.522	1.52	2.14	-0.12				13.45	54.086
		4.53	-0.45	-1.15	0.298	-0.12				47.3	40.455
		4.53	-0.174	-1.5	-0.93	-0.12				69.591	11.567
		2.76	0.874	-1.5	0.894	-0.19				59.654	23.777
		2.76	0.79	-1.5	2.11	0.1525				96.075	-12.81
		2.76	0.632	0.41	1.43	2.95				-3.106	37.029
		7.12	0.832	-0.07	8.79	1.46				-4.383	92.247
		7.12	2.08	5.1	8.79	2.176				36.024	167.552
		5.4	1.618	11.37	6.89	3.25				148.735	101.576
		5.4	0.894	11.37	2.82	4.418				16.366	113.453
		1.84	0.878	3.42	3.42	6.17				-30.604	222.336
		1.84	3.31	4.01	3.42	4.418				89.009	-39.217
		7.92	2.094	4.01	1.185	3.484				-13.229	38.204
		7.92	0.36	2.585	0.44	2.6				-12.864	21.019
		7.92	1.9175	0.182	1.295	2.6				63.501	9.705
		6.81	0.71	3.91	3.545	2.144				103.469	-79.552
		6.81	0.49	3.91	2.102	1.84				22.143	145.601
		5.24	-0.42	3.598	1.11	2.164				26.854	719.348
		5.24	0.15	2.35	2.14	2.542				66.761	-31.108
		4.62	-0.015	1.928	2.14	2.38				91.389	41.947
		4.62	0.23	2.08	2.14	2.38				42.884	12.304
		3.23	0.23	1.9	3.72	2.242				29.106	198.413
		3.23	0.23	1.8	3.354	3.446				115.704	108.787
		4.3	1.43	0.26	1.89	6.08				67.363	280.342
		4.3	1.83	0.4775	-0.12	6.08				53.759	78.739
		4.3	1.52	0.92	-0.19	3.278				-47.838	77.152
		2.74	0.35	0.38	-0.19	1.41				119.285	6.252
		2.74	0.295	-1.24	2.95	1.41				193.28	21.708
		1.92	-0.975	-1.24	2.95	5.95				147.439	44.774
		1.92	-1.38	2.325	2.502	6.334				71.975	191.252
		2.19	-0.92	3.36	2.43	6.91				8.557	97.817
		2.19	-0.46	3.395	2.042	1.57				-8.663	-77.405
		0.98	0.105	3.43	5.56	1.174				-26.958	44.9
		0.98	0.67	2.845	1.872	0.91				32.551	1.785
		-0.18	-0.2825	0.805	1.56	0.91				71.7
		-0.18	-0.6	0.71	3.11	0.928				-0.347
		0.11	-0.77	0.26	3.11	0.69				156.044
		0.11	0.27	0.184	2.118	0.69				98.465
		0.05	0.624	-0.12	3.83	0.69				60.069
		0.05	0.86	-1.19	6.342	0.81				18.575
		4.07	0.86	-1.19	5.49	0.84				38.695
		4.07	0.26	2.03	1.05	0.84				-46.978
		2.7	-1.15	2.03	0.15	-0.12				45.481
		2.7	-1.99	0.79	0.434	-0.36				12.87
		2.12	-1.99	-0.19	4.81	-0.36
		2.12	0.18	3.815	4.81	0.552
		0.42	0.99	2.82	4.81	1.16
		0.42	0.685	-0.348	6.03	1.16
		0.96	-0.43	2.52	9.15	1.488
		0.96	-0.43	3.07	9.15	1.98
		3.34	3.21	4.63	7.94	1.98
		3.34	1.27	3.85	7.94	1.676
		0.01	1.27	2.736	8.71333	0.46
		0.01	1.995	2.82	8.79333	1.28
		1.47	3.23	6.17	12.53	4.56
		1.47	3.74	3.482	12.53	2.46
		0.36	3.74	1.69	13.9367	2.46
		0.36	4.28	6.53	16.75	2.46
		0.56	0.57	6.79	18.73	5.382
		0.56	0.316667	4.504	1.16	5.86
		4.95	0.35	3.22	1.16	5.86
		4.95	3.345	-0.33	1.16	5.86
		3.09	4.02	0.564	2	5.86
		3.09	5.1	0.86	2	8.17
		2.02	2.15	0.974	2.78667	8.17
		2.02	2.15	8.782	4.36	8.17
		2.96	2.53	10.27	1.11	8.17
		2.96	2.85	10.27	0	1.16
		2.54	2.55	7.966	0	1.16
		2.42	1.89	11.86	0	1.31
		4.47	-0.75	11.86	0.534	2.03
		0.6	-0.75	11.86	0.51	2
		0.6	2.218	12.0867	0.51	2
		1.28	1.94714	7.94	-2.39	0
		1.28	0.1375	7.94	1.16333	0.752
		-1.2	0.13	19.72	0.31	3.76
		-1.2	-0.49	19.72	1.05	3.56
		-0.03	-0.7	19.72	1.05	0.04
		2.99	-0.1325	18.4667	-1.22	0.336
		2.99	2.2	17.84	-1.22	0.63
		5.05	0.71	17.84	6.61	0.31
		5.05	0.3825	17.84	6.61	0.11
		4.69	0.12	0.38	3.605	0.01
		4.69	-1.06	0.38	1.12	1.24
		1.45	-1.06	0.38	1.64	0.573333
		1.83	-0.345	1.2	1.64	0.24
		1.83	1.74	4.36	-0.3475	-1.01
		1.08	1.74	4.36	0.88	-1.01
		0.31	1.0875	4.36	0.88	-1.01
		-0.74	-0.87	1.92667	0.88	1.93
		-0.78	1.98	0.14	0.9	1.93
		-0.78	1.98	2.95	-0.05	-1.48
		1.43	-1.21	2.23		-1.48
		1.43	-1.21	1.15		1.07
		0.04	-1.535	1.15		1.245
		1.15	0.77	1.134		1.77
		1.15	0.77	-2.39		1.77
		-0.62	0.77	-0.542		0.88
		-0.62	1.36	-1.23
		-1.76	1.575	-1.194
		0.64	2.22	1.85
		0.095	-0.094	-0.76
		0.67	0.26	1.34667
		0.51	-1.19	2.4
		0.03	-1.19	1.02
		1.245	10.71	1.00667
		2.46	9.87	1
		3.07	9.03	1
		2.9	9.03	2.08667
		3.53	4.98	1.9675
		1.3175	5.73	2.04
		2.34	5.9475	2.16
		2.0175	5.85	2.16
		0.37	5.85	2.565
		0.6025	2.71	2.97
		1.0825	-0.43	2.97
		0.09	-0.43	2.97
		2.5	-0.16	4.79
		4.5	0.11	6.61
		4.55	0.11	-0.05
		0.92	-0.09	0.425
		-0.893333	-0.77	1.85
		0.893333	-0.77	1.85
		0.353333	-0.01	1.85
		0.346667	2.27	1.765
		2.59	2.27	2.55
		4.72	2.27	2.55
		4.96667	2.2225	0.91
		4.31333	0.49
		4.92	0.49
		2.63667	0.4175
		3.26	0.2
		2.67333	0.2
		2.37333	0.2
		2.43	0.085
		1.27667	-0.5
		1.41333	-0.5
		1.34	2.03
		2.44667	2.03
		-1.38	2.03
		-1.77	2.82
		-1.09667	2.64
		0.693333	3.57
		4.16667	3.94
		4.83	-0.29
		4.13	-1.564
		3.31	1.072
		1.23	4.238
		1.86333	10.794
		1.34667	10.39
		-1.36	7.238
		1.3	6.956
		1.00667	5
		1.27	3.966
		2.09	3.87
		2.11	7.214
		4.68333	8.05
		9.83	6.994
		7.72333	7.78
		4.36	4.38
		0.82	0.192
		2.6	-0.27
		2.51667	0.074
		2.35	1.45
		2.33	1.45
		2.32	1.77
		-0.17	1.73
		-0.17	2.89
		2.95	3.555
		2.62667	4.22
		1.98	4.22
		1.85667	3.79
		1.61	4.82
		0.416667	5.1725
		-0.18	3.14
		0.133333	3.14
		0.29	5.8625
		0.283333	6.77
		0.27	6.11
		0.676667	4.13
		1.49	4.13
		1.27	4.15
		0.83	6.84
		0.83	6.99
		-0.42	6.438
		-0.42	3.506
		1.40667	3.204
		0.86	1.534
		0.256667	2.63
		0.51	3.16
		0.51	0.672
		2.58	-0.178
		2.58	-0.6
		1.55333	-2.472
		-0.5	2.996
		-0.5	4.864
		0.11	5.32
		0.11	2.94
		0.186667	3.66
		0.34	3.602
		0.34	3.37
		-1.46	3.538
		2.3	4.21
		2.3	3.88
		0.813333	2.422
		0.07	1.45
		1.17	1.494
		3.37	1.56
		3.37	1.994
		3.11	3.73
		3.11	3.73
		3.55	8.338
		3.77	3.33
		2.31	3.33
		1.58	6.17
		1.99333	4.18
		2.2	4.144
		2.40667	4.12
		2.51	4.752
		1.40333	3.74
		0.85	3.74
		3.3	3.016
		2.68	3.902
		1.44	3.702
		0.893333	2.47
		0.62	0.856
		2.12	-0.09
		3.54667	1.38
		3.40667	2.39
		1.7	2.39
		5.35	2.8175
		7.95667	2.96
		9.68	2.96
		8.91667	2.24
		5.71	2.24
		4.99	0.8125
		0.73	0.64
		1.94	0.64
		2.79	0.72
		3.2	0.96
		3.47667	0.96
		5.54	0.9075
		4.27333	0.89
		3.80333	-0.115
		2.72	-0.18
		1.22	-0.18
		1.49	0.58
		2.79333	2.86
		6.83	2.86
		3.77333	2.86
		4.44667	1.54
		3.23	2.48
		2.09333	5.3
		0.986667	6.2825
		1.46667	6.61
		-0.0133333	6.61
		-0.653333	6.46
		1.56	6.84
		2.11	6.84
		3.25	7.22
		3.51	7.6
		4.64	7.6
		2.48	4.8775
		1.58	6.6475
		-0.19	7.54
		-0.176667	3.38
		1.71	3.38
		0.07	3.41
		2.66	3.44
		5.01333	2.6875
		6.19	0.43
		4.3	2.285
		4.71333	-0.58
		4.80667	-0.094
		4.58	-0.052
		1.98667	-0.85
		0.78	-0.63
		0.96	6.43
		-0.306667	6.174
		-0.94	5.15
		0.44	5.15
		0.393333	5.51
		0.713333	5.51
		0.566667	3.41
		-1.38	2.97
		0.293333	6.44
		1.13	6.44
		3.13	7.35
		3.13	7.35
		1.6	7.35
		1.6	5.99
		0.17	9.90333
		0.96	11.86
		2.54	24.75
		3.52667	24.75
		5.5	24.75
		5.12333	24.3667
		4.37	23.6
		2.72333	23.6
		1.9	27.33
		2.84	25.5233
		3.31	24.62
		3.53667	24.62
		3.65	20.39
		3.33667	6.71667
		3.18	5.51667
		2.16	5.6
		1.65	3.87667
		2.86333	0.84
		3.47	1.66
		5.83	1.49333
		7.01	0.786667
		5.30333	0.6
		4.45	0.223333
		4.14333	-0.53
		3.99	0.00333333
		4.85	1.07
		6.57	0.376667
		5.94	0.19
		4.68	2.31
		4.53	3.25
		4.23	2.79667
		4.64	2.57
		5.46	2.57
		5.62333	1.07
		5.95	0.61
		5.83333	0.38
		5.6	0.14
		4.57333	0.14
		2.52	1.84
		2.81667	1.84
		3.41	1.84
		2.41	2.47
		0.41	3.22
		0.32	3.22
		0.14	3.22
		-0.22	1.24
		-0.94	0.726667
		-0.513333	0.16
		0.34	0.653333
		-0.133333	0.29
		-1.08	2.68
		-0.126667	2.68
		0.35	2.68
		0.67	2.788
		0.83	2.95
		-0.83	2.95
		-1.66	-1.05
		-0.88	-0.13
		-0.49	1.87
		-0.27	1.67
		-0.16	0.87
		-1.65333	1.21
		-2.4	1.03333
		0.24	1.07
		0.24	1.92
		1.46	3.16667
		1.46	3.79
		-0.13	3.03333
		-0.13	1.52
		-0.11	3.47333
		-0.11	3.6
		-0.75	2.64
		-0.903333	0.72
		-1.21	1.45333
		-0.473333	2.17
		1	1.4225
		0.253333	1.28
		-1.24	1.55
		0.156667	1.82
		2.95	1.3675
		1.88333	0.01
		-0.25	0.01
		-0.423333	1.42
		-0.77	2.83
		0.55	0.91
		3.19	0.84
		3.33667	0.63
		3.63	0.63
		3.71	0.8325
		3.75	0.9
		4.87667	0.295
		5.44	-1.52
		2.27333	-1.52
		0.69	-0.13
		0.4	-0.13
		0.4	1.37
		2.55	1.87
		2.93	4.185
		3.69	6.5
		3.98667	4.945
		4.58	3.39
		3.44667	3.525
		2.28	3.66
		0.46	2.295
		0.316667	0.93
		0.03	1.37
		1.75667	2.37
		2.62	-0.285
		2.68	-1.17
		2.79333	0.05
		2.85	0.05
		0.86	1.06
		2.52
		3.77333
		1.79
		2.61
		3.68667
		5.02
		6.59
		4.70333
		3.54667
		3.12
		1.585
		3.76
		9.31
		7.34
		4.55
		1.905
		2.05
		2.88
		0.75
		2.11
		3.47
		5
		4.85
		7.18
		4.85
		3.46
		3.735
		4.01
		4.17
		4.17
		1.47
		3.88
		6.29
		6.47
		4.78
		3.88
		7.005
		9.34
		17.19
		17.19
		17.55
		14.605
		11.66
		12.505
		13.35
		13.825
		14.3
		12.95
		11.6
		8.35
		9.44
		7.92
		6.4
		6.07
		5.74
		5.2
		4.66
		3.1
		1.54
		1.54
		6.48
		6.48
		7.57
		7.57
		8.2
		8.83
		8.83
		10.07
		10.07
		9.05
		9.05
		7.095
		5.14
		3.875
		5.46
		5.46
		6.055
		6.65
		6.65
		4.28
		1.91
		1.91
		1.08
		2.2
		2.875
		3.55
		3.55
		7.3
		7.3
		6.13
		4.96
		6.325
		5.21
		5.21
		3.635
		2.06
		2.06
		-0.39
		-0.39
		1.26
		2.02
		4
		5.98
		5.98
		5.26
		5.26
		3.45
		3.45
		3.045
		2.64
		3.3
		3.96
		13.125
		15.84
		17.285
		18.73
		16.435
		14.14
		10.81
		10.81
		5.82
		4.28
		2.74
		2.19
		2.91
		4.4
		5.105
		5.81
		5.04
		4.09
		3.14
		1.31
		0.93
		0.55
		2.53
		2.53
		2.52
		6.32
		-2.44
		-0.806667
		-0.62
		-0.596667
		0.416667
		0.916667
		0.54
		2.61
		1.34
		1.83667
		2.98333
		3.10333
		3.64333
		1.06
		1.61667
		2.24
		1.78
		0.52
		0.5
		0.49
		1.73333
		1.43
		1.93
		2.93
		2.93
		3.67
		3.67
		5.81
		6.19
		6.19
		5.69
		5.69
		4.36667
		1.72
		1.72
		2.98333
		5.51
		5.51
		4.74
		3.2
		3.2
		2.53333
		0.39
		0.39
		0.39
		3.06333
		3.67
		3.67
		1.97
		1.12
		1.12
		1.95
		1.62
		1.62
		1.62
		2.81333
		4.58
		4.58
		7.08
		7.45
		5.69
		5.69
		6.09
		6.34667
		6.86
		5.44667
		4.74
		3.98667
		2.48
		2.17
		2.17
		2.17
		1.50667
		0.66
		0.66
		0.66
		0.986667
		0.57
		0.57
		0.57
		4.46667
		5.94
		5.94
		5.94
		7.8
		7.94
		7.94
		7.94
		7.65333
		8.42
		8.42
		8.42
		18.83
		18.83
		18.83
		16.6433
		15.3
		15.3
		12.8233
		8.21
		8.38
		8.42
		9.36667
		9.8
		8.26
		10.1367
		10.5833
		10.4133
		13.58
		8.51
		12.58
		9.16
		8.72
		3.36
		3.38
		4.53667
		4.51667
		4.58333
		2.17333
		0.966667
		2.13
		0.856667
		1.2
		1.58667
		-0.38
		1.13
		3.04
		1.3
		1.87
		1.166
		1.062
		0.558
		-1.65
		-0.42
		-0.42
		-0.692
		-0.76
		-0.68
		-0.36
		-0.36
		1.28
		1.56
		2.32
		2.51
		0.24
		0.566
		1.87
		1.366
		0.61
		0.194
		0.18
		0.54
		-0.122
		0.184
		0.88
		1.51
		1.114
		1.038
		1.79
		0.862
		1.138
		1.848
		1.64
		1.3
		1.306
		1.018
		1.93
		0.818
		0.692
		0.436
		-1.5
		0.804
		1.472
		1.61
		1.68
		2.85
		3.21
		1.53
		-0.046
		0.044
		1.786
		3.65
		4.92
		4.374
		3.034
		1.636
		2.796
		6.38
		1.3
		1.73
		1.75
		-0.68
		-0.192
		0.3
		1.742
		0.322
		1.54
		1.42
		0.78
		3.36
		4.005
		2.28
		3.42
		4.35
		1.59
		1.98
		1.2
		0.135
		1.32
		2.77
		1.14
		3.655
		5.575
		4.98
		7.72
		8.775
		8.64
		5.44
		6.29
		4.79
		5.88
		4.195
		3.86
		6.29
		6.29
		7.11
		5.98
		4.85
		4.705
		8.96
		9.45
		9.45
		6.89
		7.915
		4.62
		4.62
		4.47
		4.47
		5.595
		5.51
		7.28
		7.28
		8.7
		10.12
		16.33
		13.58
		13.58
		4.64
		4.64
		4.64
		3.3
		3.3
		1.18
		-0.94
		-0.94
		-0.42
		-0.575
		-0.73
		2.01
		2.01
		0.38
		-1.25
		-1.25
		-0.79
		-0.33
		-0.33
		-0.02
		0.29
		0.29
		0.29
		0.15
		0.15
		0.15
		-0.35
		-0.35
		-0.35
		-0.56
		1.47
		1.47
		1.21
		1.21
		1.21
		1.185
		1.09
		1.02
		1.42
		1.82
		1.82
		2.88
		3.945
		3.95
		3.95
		-1.54
		-1.54
		-1.54
		-0.835
		-1.97
		-0.125
		1.72
		1.72
		1.72
		-0.9
		-0.9
		-0.525
		-0.15
		-0.15
		-0.53
		-0.53
		-0.555
		-0.58
		-0.58
		0.69
		0.69
		-0.25
		-1.19
		-1.47
		-0.26
		-0.26
		0.71
		0.71
		-1.47
		-1.75
		-1.645
		-1.54
		-0.05
		-0.25
		1.45
		0.36
		-0.07
		1.18
		3.66
		2.714
		1.59
		2.81
		2.486
		1.802
		1.1
		3.02
		-0.036
		0.452
		1.892
		2.484
		2.694
		3.0075
		-0.56
		0.226667
		0.19
		0.29
		1.25667
		0.643333
		0.29
		1.41667
		1.98
		-0.23
		-0.296667
		0.53
		-0.983333
		-1.74
		0.74
		1.16
		0.44
		0.786667
		1.48
		0.246667
		-0.37
		-0.35
		-0.34
		0.726667
		1.47
		1.44333
		1.43
		0.523333
		0.07
		0.35
		0.49
		-0.23
		-0.59
		0.283333
		0.32
		-1.04667
		-1.33
		1.19
		2.45
		0.75
		-0.1
		0.176667
		0.73
		1.66667
		3.54
		3.20667
		2.54
		2.85667
		3.49
		3.29
		2.89
		2.96333
		3.11
		2.69667
		1.87
		2.20667
		2.88
		3.35667
		4.31
		3.18333
		2.62
		3.24
		3.55
		6.26
		5.81333
		4.92
		4.09333
		3.68
		0.04
		-1.22667
		-0.24
		0.386667
		1.07333
		1.82
		0.82
		0.626667
		1.24
		-0.41
		0.693333
		2.9
		0.31
		-0.0866667
		-1.20667
		-0.583333
		1.01
		-0.283333
		-0.09
		1.45667
		2.73333
		5.02
		6.34333
		3.53333
		2.45333
		0.883333
		0.623333
		0.606667
		0.126667
		0.14
		0.803333
		-0.09
		0.5
		0.46
		-0.66
		-0.38
		2.64
		3.37333
		4.03
		5.23
		6.68
		5.23333
		2.34
		1.37
		0.55
		-0.26
		1.11333
		1.8
		1.81
		1.81
		-0.606667
		0.44
		-0.11
		0.14
		0.64
		0.64
		-0.65
		0.32
		0.67
		0.67
		1.43
		1.43
		0.616667
		0.21
		0.206667
		-0.82
		0.0233333
		1.71
		1.71
		1.17
		1.17
		1.31
		1.38
		0.593333
		1.1
		1.1
		0.606667
		0.36
		0.56
		0.96
		0.96
		1.16
		1.16
		1.69
		2.75
		2.75
		2.88
		4.15
		4.15
		2.02
		2.02
		2.51667
		3.51
		3.51
		3.55667
		3.58
		3.58
		1.73
		1.73
		1.93667
		1.22
		1.22
		0.606667
		-0.62
		-0.62
		1.44
		2.47
		2.47
		1.99667
		1.76
		1.97333
		1.11333
		0.47
		0.47
		1.15667
		1.5
		1.5
		1.77
		1.77
		2.02333
		4.92
		4.92
		4.92
		3.09
		3.09
		3.09
		3.78
		3.78
		4.69
		6.04
		6.04
		6.04
		4.49
		4.49
		4.84667
		5.56
		3.6
		2.29667
		1.65
		1.65
		1.94333
		2.09
		2.09
		2.74
		3.11
		3.66667
		3.3
		3.3
		4.46667
		5.05
		5.05
		2.98
		2.98
		2.99333
		3
		1.74667
		-0.76
		-0.313333
		0.58
		0.893333
		1.40333
		1.06667
		0.86
		0.246667
		-0.06
		0.78
		0.87
		1.05
		2.63
		2.87667
		2.69333
		2.23
		2.45
		0.47
		-0.24
		1.55667
		-0.683333
		0.433333
		0.843333
		-0.386667
		-0.213333
		-0.85
		-1.33667
		-0.486667
		1.62
		0.56
		0.54
		-0.09
		0.425
		3.495
		3.6775
		3.575
		1.705
		1.59
		1.4025
		0.31
		0.13
		0.48
		1.1725
		1.72
		3.0675
		1.17
		1.56
		2.32
		-0.26
		-0.26
		-0.26
		-0.26
		-0.04
		0.69
		1.17667
		0.396667
		0.616667
		0.853333
		2.28
		2.08667
		1.88333
		1.09
		1.39
		1.88
		0.66
		2.20667
		1.84333
		1.53
		1.43667
		1.19
		-1.21333
		-1.34
		-1.13
		-0.0166667
		-1.23
		-1.03
		-1.97
		-1.17667
		0.41
		3.26
		2.99
		2.99
		2.36333
		2.05
		2.76333
		4.19
		4.62
		1.4
		1.4
		1.56
		4.63
		4.63
		4.59
		4.57
		4.68
		2.12667
		0.85
		0.85
		2.49333
		2.51
		2.51
		2.75667
		0.68
		0.68
		1.15333
		1.39
		2.18
		2.49333
		3.12
		2.85
		2.39
		2.55
		2.55
		4.9
		5.5
		5.5
		4.37667
		5
		4.76667
		3.99
		3.37
		4.01
		5.75667
		7.35
		7.71
		6.23
		6.22
		5.93667
		4.16
		5.74
		6.88333
		5.61
		3.51667
		2.47
		4.31667
		5.57
		7.97333
		8.31
		4.99
		2.075
		2.65
		-0.97
		-0.97
		1.64
		1.64
		0.51
		0.95
		1.93
		3.375
		4.28
		5.61
		6.94
		7.31
		7.31
		6.44
		6.13
		5.82
		4.885
		3.95
		4
		4
		2.02
		3.24
		4.46
		3.39
		2.32
		1.5
		2.2
		2.9
		1.305
		-0.29
		3.74
		2.21
		0.68
		2.72
		3.105
		3.49
		7.82
		5.475
		3.13
		3.69
		2.415
		1.14
		-0.14
		2.22
		1.515
		0.81
		-0.09
		-0.26
		1.18
		2.62
		2.9
		-1.58
		-1.44
		-0.82
		1.92
		0.94
		0.24
		1.1
		0.735
		1.315
		2.04
		0.505
		-0.252
		2.912
		5.206
		5.426
		0.696
		-0.12
		-0.006
		-0.076
		0.092
		0.776
		2.576
		2.562
		1.702
		1.012
		-0.032
		-0.466
		2.11
		1.9
		3.9
		1.19
		-0.4
		1.99
		5.21
		4.15
		6.95
		5.802
		3.09
		1.216
		2.6
		1.02
		0.636
		0.148
		-0.452
		-0.5
		5.988
		5.078
		1.28
		1.824
		1.572
		0.99
		2.71
		3.15
		4.14
		5.924
		6.37
		6.61
		5.482
		3.79
		5.158
		5.5
		4.45
		4.466
		4.53
		3.914
		2.99
		3.314
		3.53
		4.922
		0.22
		2.32
		2.32
		0.52
		0.358
		-0.29
		-0.084
		0.74
		0.66
		0.34
		0.34
		6.04
		6.04
		2.756
		2.68
		0.85
		-0.37
		-0.242
		0.27
		0.59
		-0.354
		-0.59
		-0.054
		2.92
		2.92
		0.536
		-1.13
		-0.234
		2.18
		-0.73
		-1.172
		-1.214
		-1.35
		0.306
		-1.27
		0.282
		1.604
		4.216
		5
		0.94
		0.913333
		0.86
		2.78
		1.67667
		-0.53
		4.75333
		5.46
		4.12
		4.13333
		4.16
		4.12
		2.94
		3.6
		3.6
		3.6
		4.27
		4.92667
		3.32
		7.87
		6.71667
		4.41
		5.36667
		3.29333
		2.56
		3.82
		4.39
		7.17
		5.44
		4.28667
		3.57667
		3.31
		0.18
		1.69333
		1.72333
		1.57333
		2.92
		2.63
		1.42
		3.97
		3.72333
		1.66667
		1.305
		4.82
		4.82
		4.9
		4.95
		4.92
		2.72
		2.72
		3.515
		4.31
		4.31
		4.68
		6.69
		7.925
		7.15
		7.15
		1.085
		0.73
		0.515
		0.3
		0.99
		1.68
		1.68
		-0.41
		0.54
		1.46
		1.46
		1.44
		0.33
		0.45
		0.57
		1.79
		3.01
		1.345
		0.05
		0.42
		1.46
		0.67
		2.28
		2.28
		1.025
		1.08
		0.15
		1.97
		1.77
		0.96
		-0.43
		0.485
		2.11
		2.11
		1.86
		1.5
		3.18
		3.53333
		2.29333
		1.01333
		2.46
		2.24
		2.18333
		2.04333
		1.54
		1.32
		1.38667
		1.31667
		1.51
		2.49
		2.08333
		0.33
		1.26333
		1.73
		3
		2.19333
		2.74
		3.9
		4.84
		7.26667
		5.52
		6.74667
		7.36
		2.19667
		1.27
		1.72667
		2.16667
		1.93
		-0.16
		0.0966667
		0.143333
		-0.09
		-0.533333
		1.9
		3.56
		2.59
		2.59
		1.41333
		4.54
		4.54
		1.92
		-0.69
		-0.69
		1.54
		2.28667
		2.66
		1.45
		1.45
		0.656667
		1.74
		1.74
		1.2
		-1.84
		-1.84
		-1.12667
		0.3
		-0.06
		1.38667
		4.28
		2.94333
		0.946667
		2.3
		2.3
		2.61667
		3.95
		3.95
		3.95
		3.03
		2.57
		2.57
		4.73
		4.39
		3.68
		4.76667
		6.94
		1.48
		1.48
		3.57
		3.57
		1.17
		2.39
		3
		2.70667
		1.57
		0.47
		0.47
		1
		1.25
		1.25
		1.25
		3.34333
		4.39
		4.39
		3.59
		1.99
		1.99
		1.67667
		1.05
		1.05
		0.846667
		-0.13
		-0.13
		0.843333
		0.38
		0.09
		-0.49
		-0.49
		2.19
		2.19
		0.74
		0.76
		2.38333
		2.04667
		1.55333
		2
		1.04333
		0.05
		0.383333
		0.68
		1.52
		0.983333
		-0.0333333
		-0.793333
		-0.13
		1.15
		-1.13
		-0.57
		0.0566667
		0.863333
		1.85333
		3.4
		4.94
		6.05333
		3.61
		3.36
		2.56
		2.16
		0.11
		-0.41
		1.52
		0.943333
		-0.23
		1.01
		1.81
		0.65
		1.55
		2.19667
		2.75
		2.38
		1.44
		1.01
		0.626667
		0.84
		1.33
		-0.55
		0.883333
		1.22667
		1.04
		1.84667
		0.42
		0.42
		1.48333
		0.98
		0.98
		0.706667
		0.57
		0.19
		0.19
		0.49
		0.64
		0.64
		-0.34
		-0.36
		-1.07333
		1.09667
		2.36
		0.66
		1.4
		1.18
		1.18
		2.64
		3.37
		1.47667
		3.44
		2.88667
		3.74
		4.33333
		3.5
		6.89
		6.08
		4.8
		4.01333
		4.20667
		3.6
		3.39333
		0.76
		0.2
		0.62
		1.41
		2.04
		0.966667
		0.913333
		0.106667
		0.0533333
		0.63
		0.94
		-0.0875
		-0.005
		0.4
		1.655
		2.26
		4
		3.5
		1.03
		0.83
		1.155
		1.68
		2.9
		3.93
		3.635
		3.34
		1.73
		0.06
		0.35
		0.64
		-0.32
		0.225
		0.77
		-0.5
		-0.235
		0.03
		-0.15
		0.68
		1.51
		0.96
		0.085
		-0.79
		1.44
		1.44
		2.13
		2.8
		3.47
		2.755
		2.04
		1.77
		1.5
		1.915
		2.33
		1.18
		1.18
		2.64
		2.64
		1.045
		-0.55
		0.55
		1.65
		1.535
		1.42
		1.42
		0.52
		0.52
		-0.92
		-0.92
		-0.505
		-0.09
		-0.09
		1.92
		1.92
		0.77
		-0.38
		-0.38
		-0.44
		-0.44
		-1.025
		-1.61
		-1.61
		1.2
		1.2
		1.2
		2.6
		2.6
		2.52
		2.44
		2.44
		2.65
		2.86
		2.86
		4.03
		4.03
		4.03
		5.67
		5.67
		4.39
		3.11
		3.11
		2.835
		2.56
		2.56
		1.64
		1.64
		1.735
		1.16
		0.49
		1.09
		1.69
		1.69
		2.9
		2.9
		-0.36
		-0.36
		-0.77
		-1.18
		-1.18
		0.51
		0.51
		0.87
		0.87
		-0.37
		-0.37
		-1.035
		-1.7
		-1.18
		-0.66
		-1.21
		-1.21
		-1.24
		-1.24
		1.03
		1.72
		2.41
		2.175
		1.94
		0.31
		1.64
		2.97
		0.0175
		0.5
		0.825
		1.3725
		1.26
		0.96
		0.71
		4.91
		4.785
		4.5325
		2.19
		4.1125
		1.75
		1.32
		3.205
		4.46333
		1.795
		2.4
		3.74
		3.425
		0.83
		1.55
		-1.75
		-0.71
		-0.53
		-0.525
		-0.12
		0.49
		2.87
		-0.77
		-0.73
		-0.26
		0.06
		-0.065
		0.16
		0.75
		3.09
		5.19
		1.52
		0.49
		1.825
		3.34
		3.52
		4.135
		1.51
		1.51
		0.11
		0.66
		0.66
		2.47
		4.92
		4.92
		4.84
		4.4
		4.4
		1.685
		1.37
		1.37
		2.62
		3.87
		3.87
		6.205
		5.51
		5.51
		5.51
		2.525
		3.04
		3.04
		3.92
		3.77
		2.74
		3.74
		4.74
		4.005
		3.27
		3.975
		4.68
		3.685
		2.69
		7.25
		7.25
		7.18
		7.16
		7.21
		7.21
		7.21
		3.025
		4.97
		4.97
		4.97
		3.08
		3.08
		3.08
		1.865
		0.68
		0.68
		0.68
		1.86
		-0.78
		-0.78
		0.04
		0.45
		0.04
		0.04
		2.01
		-0.53
		-0.53
		2.61
		1.72
		1.72
		3.78
		5.03
		5.03
		9.48
		7.61
		7.61
		10.815
		10.83
		12.92
		11.87
		11.87
		10.575
		8.87
		5.48
		4.93
		5.67
		6.41
		3.62
		0.83
[truncated: 4,731 more rows]

## Sheet: Fig6
		Figure6B							Figure6D						Figure6G					Figure6K
		Frequency	Control	MAP70-5					Control-1	Control-2	MAP70-5-1	MAP70-5-2			Frequency	Control	MAP70-5			Control	MAP70-5		p-value (Mann-Whitney test)
		14		5				Ring number	2	1	12	10			52		4			2878.74	244.57		0.00679
		15		10				Number of microtubule ring/µm2	9.63971e-05	4.81985e-05	0.000578382	0.000481985			53		3			3736.44	2378.15
		16		24											54		11			4278.22	1212.69
		17		33											55		13			5305.51	2611.73
		18		32											56		25			920.87	554.45
		19		49											57		32			815.24	955.45
		20		71											58		42			1185.4	1092.59
		21		85											59		53			3458.75	6576.27
		22		104											60		81			800.38	4962.52
		23		106											61		69			1378.53	2088.78
		24		103											62		76			2774.4	865.8
		25		88											63		88			1295.4	445.13
		26		75											64		91			535.35	1154.1
		27		68											65		65			2750.13	141.58
		28		49											66		51			2010.46	1383.02
		29		30											67		45			2230.42	2274.51
		30		24											68		42			1139.57	1083.78
		31		17											69		29			4313.41	282.41
		32		8											70		31			4220.55	3647.21
		33		7											71		28			3376.47	713.61
		34		3											72		26			1121.86	335.03
		35		5											73		16			1138.16	729.84
		36		2											74		13			448.98	53.97
		37		1											75		16			3568.73	461.27
		38		1											76		8			4193.68	831.7
		39													77		9			1347.45	2619.74
		40													78		9			2801.62	655.79
		41													79		7			4759.14	2395.87
		42	1												80		2			9887.13	650.19
		43	1												81		4			430.9	5320.84
		44	0												82		3			1205.97	2289.65
		45	2												83		2			2071.25	302.44
		46	1												84		3			3435.33
		47	3												85		1			1634.48
		48	8												86	3	0			918.18
		49	14												87	0	2
		50	16												88	1
		51	19												89	3
		52	35												90	4
		53	27												91	4
		54	33												92	8
		55	41												93	14
		56	51												94	19
		57	35												95	14
		58	45												96	22
		59	50												97	35
		60	50												98	29
		61	53												99	47
		62	47												100	59
		63	58												101	58
		64	41												102	75
		65	39												103	60
		66	34												104	58
		67	34												105	53
		68	51												106	54
		69	31												107	52
		70	21												108	34
		71	25												109	49
		72	20												110	29
		73	24												111	31
		74	21												112	22
		75	11												113	25
		76	6												114	25
		77	5												115	19
		78	6												116	17
		79	7												117	11
		80	2												118	10
		81	2												119	10
		82	6												120	11
		83	0												121	6
		84	1												122	4
		85	3												123	7
		86	1												124	5
		87	2												125	1
		88	3												126	2
		89	4												127	2
		90	3												128	3
		91	1												129	1
		92	1												130	0
		93	0												131	1
		94	0												132	0
		95	0												133	0
		96	1												134	0
		97	1												135	0
		98	1												136	2
		99	0												137	1
		100	0
		101	1
		102	0
		103	0
		104	0
		105	0
		106	0
		107	0
		108	0
		109	0
		110	1

## Sheet: FigS2
		FigureS2
		WT	map70-1 map70-5			p-value (two-sided)
		3.2	3.5			0.941869
		3.5	3.8
		2.8	2.6
		2.9	4.2
		1.9	2.8
		4.2	3.6
		3.5	3
		2.8	3.8
		2.9	2.7
		2.9	2.9
		3.5	3.3
		3	3.7
		2.5	3.9
		3.6	2.3
		3.3	2.7
		3.6	3.9
		3.1	2.9
		4.5	3.6
		4	2.5
		3.8	2.9
		3	3.3
		2.6	3
		2.8	3.1
		3.4	3.8
		3.1	2.2
		3.7	4
		3.7	3.2
		2.5	2.5
		2.5	3.6
		2.8	3.1
		3.3	2.8
			3.1
			3.5

## Sheet: FigS5
		FigureS5
		Control	MAP70		p-value (Welch's t-test)
		19.667	22.582		0.01812
		18.897	137.812
		102.611	109.974
		-17.627	106.442
		-21.521	10.148
		114.691	390.747
		-60.24	225.647
		86.179	35.043
		-2.857	118.206
		-42.051	24.519
		33.664	123.228
		14.139	39.413
		57.416	830.81
		40.855	-11.315
		47.185	42.83
		10.676	28.136
		6.49	24.28
		7.525	70.079
		75.002	458.223
		-46.991	26.502
		11.889	82.902
		43.279	-77
		-62.098	-11.067
		71.914	64.561
		223.008	-16.118
		87.507	68.416
		51.449	84.239
		13.45	54.086
		47.3	40.455
		69.591	11.567
		59.654	23.777
		96.075	-12.81
		-3.106	37.029
		-4.383	92.247
		36.024	167.552
		148.735	101.576
		16.366	113.453
		-30.604	222.336
		89.009	-39.217
		-13.229	38.204
		-12.864	21.019
		63.501	9.705
		103.469	-79.552
		22.143	145.601
		26.854	719.348
		66.761	-31.108
		91.389	41.947
		42.884	12.304
		29.106	198.413
		115.704	108.787
		67.363	280.342
		53.759	78.739
		-47.838	77.152
		119.285	6.252
		193.28	21.708
		147.439	44.774
		71.975	191.252
		8.557	97.817
		-8.663	-77.405
		-26.958	44.9
		32.551	1.785
		71.7
		-0.347
		156.044
		98.465
		60.069
		18.575
		38.695
		-46.978
		45.481
		12.87
